# Supplementary material for: Spinach (Spinacia oleracea) has epidermal bladder cells and exhibits characteristics of a facultative halophyte
Source: Commun Biol. 2025 Nov 29;8:1806. doi: 10.1038/s42003-025-08936-6 (PMC12727796; doi:10.1038/s42003-025-08936-6)
Supplement: Supplementary file 3 — Supplementary Data 1 [file 42003_2025_8936_MOESM3_ESM.xlsx]

## Sheet: Planilha1
Supplementary data 1. Ion concentration (K, Cl, and Na) in quinoa and spinach EBCs
Crop	Trait	Treatment	EBC 1	EBC 2	EBC 3	Mean
Quinoa ('CPAC 09')	K (g/kg)	EC2	270.4	242.2	260.9	257.83
		EC25	249.6	384.4		317
	Cl (g/kg)	EC2	0	7	0	2.33
		EC25	23.4	57.2	40.3	40.3
	Na (g/kg)	EC2	0	0	0	0
		EC25	0	0	0	0
Quinoa ('CPAC11')	K (g/kg)	EC2	215.6	170.3	136.7	174.2
		EC25	219.3	261.5		240.4
	Cl (g/kg)	EC2	1	27.8	6.5	11.77
		EC25	58.8	105.2	82	82
	Na (g/kg)	EC2	0	0	0	0
		EC25	0	0	0	0
Spinach ('Gazelle')	K (g/kg)	EC2	150.3	74		112.13
		EC25	116.9	136	102.2	118.37
	Cl (g/kg)	EC2	0	0	0	0
		EC25	95.3	87.2	100.7	94.4
	Na (g/kg)	EC2	0	10	5	5
		EC25	6.1	18.2	22.7	15.67
Spinach ('Seaside')	K (g/kg)	EC2	178.9	183.2		181.05
		EC25	153.6	178.3	148.8	160.23
	Cl (g/kg)	EC2	12.9	46.2	29.5	29.53
		EC25	70.1	74.9	64.7	69.9
	Na (g/kg)	EC2	0	0	0	0
		EC25	7.3	8.6	15.1	10.33
