# Supplementary material for: Spinach (Spinacia oleracea) has epidermal bladder cells and exhibits characteristics of a facultative halophyte
Source: Commun Biol. 2025 Nov 29;8:1806. doi: 10.1038/s42003-025-08936-6 (PMC12727796; doi:10.1038/s42003-025-08936-6)
Supplement: Supplementary file 4 — Supplementary Data 2 [file 42003_2025_8936_MOESM4_ESM.xlsx]

## Sheet: Sheet1
Supplementary Data 2. Plant height, shoot dry weight, root dry weight of spinach and quinoa under four salinity treatments.
Crop	Trait	Treatment	Plant 1	Plant 2	Plant 3	Plant 4	Plant 5	Plant 6	Plant 7	Plant 8	Plant 9	Mean
Spinach ('CGN 9629')	Plant Height	EC2	105	77	94	69	90					87
		EC8	62	50	70	61	71	64				63
		EC16	72	51	60	54	69	53	51			58.5714
		EC24	42	34	47	50.5	43.2	27	32			39.3857
	Shoot Dry Weight	EC2	25.25	18.51	24.72	2.97	7.87					15.864
		EC8	12.87	18.35	11.33	15.79	8.33	22.48				14.8583
		EC16	25.67	4.67	11.1	8.37	21.32	17.95	11.34			14.3457
		EC24	9.28	10.11	10.91	12.57	11.52	1.19	2.5			8.29714
	Root Dry Weight	EC2	1.43	1.1	1.48							1.33667
		EC8	0.43	0.88	0.61	1.09	0.45	1.17				0.771667
		EC16	1.14	0.63	0.86	0.6	0.76	0.75	0.56			0.757143
		EC24	0.32	0.8	0.51	0.47	0.46	0.18	0.31			0.435714
Quinoa ('CPAC11')	Plant Height	EC2	77	86	76	82	77	90	87	83	90	83.1111
		EC8	62	58	55	61	68	62				61
		EC16	80	50	58	75	65	62				65
		EC24	52.6	50.2	42.5	57.5	38.2	51.8	37.5	53.4	49.5	48.1333
	Shoot Dry Weight	EC2	15.33	16.55	13.43	16.01	11.31	18.38	10.33	25.3	25.02	16.8511
		EC8	13.41	7.61	7.09	9.55	13.91	14.75				11.0533
		EC16	7.4	9.64	15.29	6.28						9.6525
		EC24	13.5	7.34	6.88	14.63	3.6	11.34	4.03	13.99	12.79	9.78889
	Root Dry Weight	EC2	1.51	2	1.42	1.97	2.12	2.26	1.24	2.03	2.8	1.92778
		EC8	1.85	0.65	0.7	1.06	0.91	1.97				1.19
		EC16	1.2	0.89	1.61	0.46						1.04
		EC24	1.54	0.75	0.63	1.39	0.34	1.01	0.5	1.61	1.23	1
