# Supplementary material for: Spinach (Spinacia oleracea) has epidermal bladder cells and exhibits characteristics of a facultative halophyte
Source: Commun Biol. 2025 Nov 29;8:1806. doi: 10.1038/s42003-025-08936-6 (PMC12727796; doi:10.1038/s42003-025-08936-6)
Supplement: Supplementary file 5 — Supplementary Data 3 [file 42003_2025_8936_MOESM5_ESM.xlsx]

## Sheet: Planilha1
Supplementary data 3. Ion concentration (K, Cl, and Na) in quinoa and spinach leaves
Crop	Trait	Treatment	Plant 1	Plant 2	Plant 3	Plant 4	Mean
Quinoa ('CPAC 09')	K (g/kg)	EC2	70.3464	72.8031	71.5645	66.496	70.3025
		EC25	80.5834	109.665	92.7124		94.3204
	Cl (g/kg)	EC2	17.5588	14.9614	14.7625	18.7753	16.5145
		EC25	79.5911	95.5288	67.5664		80.8954
	Na (g/kg)	EC2	0.657735	0.711327	1.93397	0.77662	1.01991
		EC25	18.1224	23.2725	17.5		19.6316
Spinach ('Gazelle')	K (g/kg)	EC2	57.3766	61.5967	58.3745	60.2217	59.3924
		EC25	29.1882	37.6217	27.2843	31.6454	31.4349
	Cl (g/kg)	EC2	19.5966	19.8857	21.6666	20.3079	20.3642
		EC25	179.811	134.047	174.334	136.452	156.161
	Na (g/kg)	EC2	12.0176	9.36711	13.9919	13.8357	12.3031
		EC25	94.9315	71.4255	85.1088	63.3991	78.7162
