# Supplementary material for: Spinach (Spinacia oleracea) has epidermal bladder cells and exhibits characteristics of a facultative halophyte
Source: Commun Biol. 2025 Nov 29;8:1806. doi: 10.1038/s42003-025-08936-6 (PMC12727796; doi:10.1038/s42003-025-08936-6)
Supplement: Supplementary file 6 — Supplementary Data 4 [file 42003_2025_8936_MOESM6_ESM.xlsx]

## Sheet: Planilha1
Supplementary data 4. Ion concentration (K, Cl, and Na) in quinoa and spinach roots
Crop	Trait	Treatment	Plant 1	Plant 2	Plant 3	Plant 4	Mean
Quinoa ('CPAC 09')	K (g/kg)	EC2	16.8755	20.6018	21.6332	20.3834	19.8735
		EC25	20.6071	24.7975	22.0868		22.4971
	Cl (g/kg)	EC2	6.98028	8.49981	3.92477	6.80648	6.55284
		EC25	23.5305	25.7844	19.7657		23.0268
	Na (g/kg)	EC2	7.27449	7.19639	4.38525	7.30618	6.54058
		EC25	16.7186	16.7788	13.531		15.6761
Spinach ('Gazelle')	K (g/kg)	EC2	44.9147	45.9515	43.7589	33.6059	42.0577
		EC25	47.3389	41.284	42.733	46.8455	44.5504
	Cl (g/kg)	EC2	9.39103	6.75691	9.72716	6.74305	8.15454
		EC25	45.1198	34.5702	43.8927	42.9947	41.6444
	Na (g/kg)	EC2	4.4878	4.7392	4.97231	2.70648	4.22645
		EC25	17.3413	16.2162	21.493	20.3642	18.8537
