# Supplementary material for: Spinach (Spinacia oleracea) has epidermal bladder cells and exhibits characteristics of a facultative halophyte
Source: Commun Biol. 2025 Nov 29;8:1806. doi: 10.1038/s42003-025-08936-6 (PMC12727796; doi:10.1038/s42003-025-08936-6)
Supplement: Supplementary file 7 — Supplementary Data 5 [file 42003_2025_8936_MOESM7_ESM.xlsx]

## Sheet: Data_Expression
Supplementary data 5 : Expression data for various salt tolerance-related genes in epidermal bladder cells (EBCs) and EBC-free leaf tissues of spinach cultivars ‘Gazelle’ and ‘Seaside’ irrigated with 25 dS m⁻¹ saline water.
Gene	Gazelle EBC	Gazelle leaf	Seaside EBC	Seaside leaf
SOS1	11.8465	1.68536	14.5988	2.18018
	9.14546	1.66985	7.89594	1.22925
	4.99236	1.08653	7.73344	1.16026
	3.62938	0.752478	15.5385	0.620331
	6.71035	0.653559	12.0791	0.906122
	3.32431	0.684468	6.90565	0.572142
SOS2	7.19198	3.03786	8.73078	1.55055
	6.93096	2.82788	2.47846	1.31596
	1.65832	1.7168	2.36108	0.954474
	1.16451	0.952455	4.84371	0.778865
	2.74421	0.495305	3.8179	1.14561
	0.786248	0.147937	3.52131	0.575456
SOS2	0.0371556	1.22807	0.0112894	1.13114
	0.0428782	1.47739	0.0063653	0.877281
	0.0313163	0.981497	0.00513452	0.845442
	0.0226092	0.909443	0.0141909	0.809131
	0.0559283	0.800916	0.0093409	1.38618
	0.0363069	0.793548	0.00568396	1.06273
NHX1	13.2359	2.40004	15.9109	1.52479
	10.4328	1.99961	8.97106	1.05113
	6.45189	0.711888	6.29968	0.663704
	3.88987	0.417464	12.5703	0.596783
NHX2	7.53212	2.02753	8.15553	1.64085
	9.31607	2.33981	4.03093	1.16294
	3.69709	1.21958	3.76099	0.982442
	2.27582	1.09915	7.76926	0.774379
	3.46548	0.395858	6.70132	1.13114
	1.26551	0.408872	3.96626	0.608971
AKT1	1.03507	1.28912	0.296844	1.17645
	0.505712	1.55085	0.14172	0.893648
	0.366797	1.04468	0.126843	0.855266
	0.173506	0.961298	0.209901	0.871221
	0.384145	0.757712	0.141066	1.42186
	0.164526	0.676606	0.123945	0.897787
CLCc	2.78895	2.35608	3.70493	1.36236
	3.4735	2.75692	2.07452	1.07136
	1.20002	1.76915	1.75659	0.777067
	0.903161	0.718498	2.56586	0.786096
	1.81469	0.476227	1.84819	1.38458
	0.425252	0.261773	1.64655	0.810066
NPF2.4	0.002466	1.47739	0.0726838	1.16833
	0.021991	1.76507	0.04675	0.925162
	0.0041569	1.11707		0.87931
		0.986043		0.889527
		0.635687		1.48224
		0.563722		0.797991
CCC	54.0562	2.31828	28.7624	2.48419
	30.7615	2.31293	9.91384	1.71251
	7.61964	1.48424	7.77824	0.921961
	5.27702	0.562421	12.4331	0.6595
	10.7509	0.485112	7.32474	1.15357
	5.62969	0.474032		0.335127
Spo09736	8.7932	1.21677	5.69401	1.07632
	10.0078	1.45369	2.75639	0.864204
	7.51473	0.96575	1.29484	0.827087
	5.6167	0.92001	2.18774	0.848377
	10.5297	0.782623	1.88702	1.51513
	4.96934	0.836858	1.26527	1.01123
Spo15968	3.27098	2.78251	5.69401	2.98165
	3.13049	2.95479	2.93381	1.38458
	2.16303	1.3315	2.71844	0.892616
	1.50844	0.604182	4.92268	0.723356
	3.18153	0.394945	3.30835	1.07136
	1.55443	0.394033	2.71216	0.350166
Spo11258	10.9313	2.10973	55.771	2.49339
	14.0945	2.46865	32.3295	1.63744
	5.95343	1.06712	18.5684	0.839796
	1.15167	0.51897	38.6245	0.548962
	2.5322	0.406236	12.1941	0.518151
HKT1	2.04163	2.56043	1.74043	1.44004
	1.49111	2.6082	0.878295	1.22217
	0.903161	1.00909	0.754074	1.06889
	0.621168	0.675045	1.30989	0.70847
	1.41394	0.503381	0.821374	1.09387
	0.410766	0.449499	0.578121	0.685919
CLCg	3.17419	2.19323	5.79354	1.48567
	6.93096	2.01352	1.07757	1.21794
	1.68147	1.23947	0.654188	1.00773
	1.45369	1.12484	1.85889	0.736
	10.313	0.396774	1.16563	1.23494
		0.42134		0.603368
SLAH1	1.35791	1.24665	2.53639	1.16429
	1.5242	1.46889	0.42517	0.934831
	1.0903	0.962409	0.215552	0.882363
	0.464813	0.916827	0.427139	0.844466
	1.00793	0.78534	0.299254	1.48738
	0.489051	0.811158	0.109029	0.829
ALMT12	1.05559	1.32383	1.08235	1.40851
	1.45874	1.53836	1.27382	0.458237
	1.26698	0.953556	1.30964	1.82661
		0.871389	4.0255	0.696969
		0.756838	3.60292
		0.803696	9.28027
Spo19814	1.82099	4.08798	2.46134	1.31596
	1.31166	4.4323	0.769919	1.05661
	0.931776	2.84426	0.733454	1.01826
	0.610497	0.305248	1.4737	0.915593
	1.39932	0.272574	1.13769	1.37501
	0.403709	0.240047	0.939161	0.561015
